# Supplementary material for: Evolutionary Tracing and Taxonomic Implications of the Mitochondrial Genome of Gephyrocharax atracaudatus (Meek and Hildebrand, 1912)
Source: Biology (Basel). 2026 Apr 30;15(9):714. doi: 10.3390/biology15090714 (PMC13162575; doi:10.3390/biology15090714)
Supplement: Supplementary file 1 [file biology-15-00714-s001.zip]

Archive with 1 entries (1 files):
- biology-4177314-supplementary.pdf
